# Supplementary material for: CWGCNA: an R package to perform causal inference from the WGCNA framework
Source: NAR Genom Bioinform. 2024 Apr 25;6(2):lqae042. doi: 10.1093/nargab/lqae042 (PMC11044439; doi:10.1093/nargab/lqae042)
Supplement: lqae042_Supplemental_Files [file lqae042_supplemental_files.zip]

Archive with 2 entries (2 files):
- cwgcna_supplementarydata.pdf
- tutorial_CWGCNA.docx
